# Supplementary material for: Mechanistic Model with Empirical Pitting Onset Approach for Detailed and Efficient Virtual Analysis of Atmospheric Bimetallic Corrosion
Source: Materials (Basel). 2023 Jan 18;16(3):923. doi: 10.3390/ma16030923 (PMC9917702; doi:10.3390/ma16030923)
Supplement: Supplementary file 1 [file materials-16-00923-s001.zip]

Archive with 1 entries (1 files):
- materials-2149242-supplementary.pdf
